# Supplementary material for: Risk of Invasive Meningococcal Disease in Men Who Have Sex with Men: Lessons Learned from an Outbreak in Germany, 2012—2013
Source: PLoS One. 2016 Aug 3;11(8):e0160126. doi: 10.1371/journal.pone.0160126 (PMC4972413; doi:10.1371/journal.pone.0160126)
Supplement: S1 Supporting Data — (XLS) [file pone.0160126.s001.xls]

## Sheet: fHbp_AniA
Case	PorAVR1	PorAVR2	FetAVR	cc	ST	year	sex	state	meningitis	purpurafulminans	sepsis	whf	fHbp	serogroup	died	finetype	aniA	agegroup	msm
1	5-1	10-8	3-6			2010	male	Nordrhein-Westfalen	1	0	0	0	11	C	1	C:P1.5-1,10-8:F3-6	5	0-19	0
2	5-1	10-8	3-6			2012	male	Sachsen	1	0	0	0	11	C	0	C:P1.5-1,10-8:F3-6	5	0-19	0
3	5-1	10-8	3-6	ST-11 complex/ET-37 complex	11	2008	female	Berlin	0	0	1	0	11	C	0	C:P1.5-1,10-8:F3-6	5	0-19
4	5-1	10-8	3-6			2005	male	Nordrhein-Westfalen	1	0	1	1	10	C	0	C:P1.5-1,10-8:F3-6	5	0-19	0
5	5-1	10-8	3-6	ST-11 complex/ET-37 complex	11	2005	female	Nordrhein-Westfalen	0	0	1	0	82	C	0	C:P1.5-1,10-8:F3-6	5	0-19
6	5-1	10-8	3-6			2012	male	Sachsen	0	0	0	1	11	C	0	C:P1.5-1,10-8:F3-6	5	0-19	0
7	5-1	10-8	3-6			2003	female	Nordrhein-Westfalen	1	0	0	0		C	0	C:P1.5-1,10-8:F3-6		0-19
8	5-1	10-8	3-6			2012	female	Berlin	1	0	0	0	813	C	0	C:P1.5-1,10-8:F3-6	6	0-19
9	5-1	10-8	3-6	ST-11 complex/ET-37 complex	11	2003	male	Nordrhein-Westfalen	0	0	0	0	361	C	0	C:P1.5-1,10-8:F3-6	5	0-19	0
10	5-1	10-8	3-6			2010	female	Niedersachsen	1	0	0	0	11	C	0	C:P1.5-1,10-8:F3-6	5	0-19
11	5-1	10-8	3-6	ST-11 complex/ET-37 complex	11	2003	female	Nordrhein-Westfalen	0	0	0	0	10	C	0	C:P1.5-1,10-8:F3-6	5	0-19
12	5-1	10-8	3-6			2002	male	Niedersachsen	0	0	0	1	108	C	0	C:P1.5-1,10-8:F3-6	5	0-19	0
13	5-1	10-8	3-6			2004	male	Thüringen	0	0	0	1		C	0	C:P1.5-1,10-8:F3-6		0-19	0
14	5-1	10-8	3-6	ST-11 complex/ET-37 complex	11	2003	female	Nordrhein-Westfalen	1	0	0	0	809	C	0	C:P1.5-1,10-8:F3-6	5	0-19
15	5-1	10-8	3-6	ST-11 complex/ET-37 complex	11	2003	female	Niedersachsen	1	0	1	1	10	C	0	C:P1.5-1,10-8:F3-6	5	0-19
16	5-1	10-8	3-6			2011	female	Schleswig-Holstein	0	0	0	1	11	C	0	C:P1.5-1,10-8:F3-6	5	0-19
17	5-1	10-8	3-6			2006	female	Nordrhein-Westfalen	1	0	1	0	10	C	0	C:P1.5-1,10-8:F3-6	5	0-19
18	5-1	10-8	3-6	ST-11 complex/ET-37 complex	11	2002	male	Nordrhein-Westfalen	0	0	1	1	10	C	1	C:P1.5-1,10-8:F3-6	5	0-19	0
19	5-1	10-8	3-6	ST-11 complex/ET-37 complex	11	2002	male	Nordrhein-Westfalen	0	0	0	0	10	C	0	C:P1.5-1,10-8:F3-6	5	0-19	0
20	5-1	10-8	3-6	ST-11 complex/ET-37 complex	11	2010	female	Berlin	0	0	0	1	11	C	0	C:P1.5-1,10-8:F3-6	5	0-19
21	5-1	10-8	3-6	ST-11 complex/ET-37 complex	11	2010	male	Nordrhein-Westfalen	1	0	1	0	10	C	0	C:P1.5-1,10-8:F3-6	5	0-19	0
22	5-1	10-8	3-6			2012	male	Berlin	0	0	1	1		C	0	C:P1.5-1,10-8:F3-6		0-19	0
23	5-1	10-8	3-6			2014	male	Bayern	1	1	1	1		C	0	C:P1.5-1,10-8:F3-6		0-19	0
24	5-1	10-8	3-6			2004	male	Nordrhein-Westfalen	0	0	1	0	10	C	0	C:P1.5-1,10-8:F3-6	5	0-19	0
25	5-1	10-8	3-6			2008	female	Berlin	1	0	0	0	11	C	0	C:P1.5-1,10-8:F3-6		0-19
26	5-1	10-8	3-6	ST-11 complex/ET-37 complex	11	2003	female	Nordrhein-Westfalen	0	0	0	0	361	C	0	C:P1.5-1,10-8:F3-6	5	0-19
27	5-1	10-8	3-6			2005	male	Nordrhein-Westfalen	1	0	0	0	10	C	0	C:P1.5-1,10-8:F3-6	5	0-19	0
28	5-1	10-8	3-6			2013	female	Saarland	0	0	1	0	372	C	0	C:P1.5-1,10-8:F3-6	6	0-19
29	5-1	10-8	3-6	ST-11 complex/ET-37 complex	11	2010	female	Bayern	0	0	0	1	11	C	1	C:P1.5-1,10-8:F3-6	5	0-19
30	5-1	10-8	3-6			2005	female	Bayern	1	0	1	1	15	C	1	C:P1.5-1,10-8:F3-6	5	0-19
31	5-1	10-8	3-6	ST-11 complex/ET-37 complex	11	2003	female	Nordrhein-Westfalen	1	0	1	0	82	C	0	C:P1.5-1,10-8:F3-6	5	0-19
32	5-1	10-8	3-6			2004	male	Nordrhein-Westfalen	1	0	0	0	11	C	0	C:P1.5-1,10-8:F3-6	5	0-19	0
33	5-1	10-8	3-6			2011	male	Nordrhein-Westfalen	1	0	0	0	10	C	0	C:P1.5-1,10-8:F3-6	5	0-19	0
34	5-1	10-8	3-6			2004	male	Nordrhein-Westfalen	1	0	1	1	110	C	0	C:P1.5-1,10-8:F3-6	5	0-19	0
35	5-1	10-8	3-6	ST-11 complex/ET-37 complex	11	2002	female	Baden-Württemberg	0	0	0	0	10	C	0	C:P1.5-1,10-8:F3-6	5	0-19
36	5-1	10-8	3-6			2002	male						10	C		C:P1.5-1,10-8:F3-6	5	0-19	0
37	5-1	10-8	3-6	ST-11 complex/ET-37 complex	11	2003	female	Bremen	0	0	0	0	821	C	0	C:P1.5-1,10-8:F3-6	5	0-19
38	5-1	10-8	3-6	ST-11 complex/ET-37 complex	11	2003	male	Nordrhein-Westfalen	0	0	1	1	10	C	1	C:P1.5-1,10-8:F3-6	5	0-19	0
39	5-1	10-8	3-6	ST-11 complex/ET-37 complex	6112	2007	female	Nordrhein-Westfalen	0	0	1	0	10	C	0	C:P1.5-1,10-8:F3-6	5	0-19
40	5-1	10-8	3-6	ST-11 complex/ET-37 complex	11	2005	male	Nordrhein-Westfalen	0	0	1	0	10	C	0	C:P1.5-1,10-8:F3-6		0-19	0
41	5-1	10-8	3-6			2004	male	Nordrhein-Westfalen	1	0	0	0	810	C	0	C:P1.5-1,10-8:F3-6	5	0-19	0
42	5-1	10-8	3-6	ST-11 complex/ET-37 complex	11	2005	male	Nordrhein-Westfalen	1	0	1	1	566	C	1	C:P1.5-1,10-8:F3-6	5	0-19	0
43	5-1	10-8	3-6			2005	female	Nordrhein-Westfalen	1	0	0	0	10	C	0	C:P1.5-1,10-8:F3-6	5	0-19
44	5-1	10-8	3-6			2004	female	Nordrhein-Westfalen	1	0	0	0	10	C	0	C:P1.5-1,10-8:F3-6	5	0-19
45	5-1	10-8	3-6	ST-11 complex/ET-37 complex	11	2003	male	Baden-Württemberg	1	0	0	0	353	C	0	C:P1.5-1,10-8:F3-6	5	20-49	0
46	5-1	10-8	3-6			2009	female	Berlin	1	0	0	0	11	C	0	C:P1.5-1,10-8:F3-6	5	20-49
47	5-1	10-8	3-6			2009	male	Rheinland-Pfalz	0	0	1	0	669	C	0	C:P1.5-1,10-8:F3-6	6	20-49	0
48	5-1	10-8	3-6			2006	male	Nordrhein-Westfalen	1	0	0	0	10	C	0	C:P1.5-1,10-8:F3-6	5	20-49	0
49	5-1	10-8	3-6			2013	male	Nordrhein-Westfalen	0	1	1	0	823	C	0	C:P1.5-1,10-8:F3-6	5	20-49	0
50	5-1	10-8	3-6			2011	female	Berlin	0	0	0	0		C	0	C:P1.5-1,10-8:F3-6		20-49
51	5-1	10-8	3-6	ST-11 complex/ET-37 complex	11	2007	male	Bayern	0	0	1	1	361	C	1	C:P1.5-1,10-8:F3-6	6	20-49	0
52	5-1	10-8	3-6	ST-11 complex/ET-37 complex	11	2013	male	Berlin	0	0	0	1	766	C	1	C:P1.5-1,10-8:F3-6	6	20-49	1
53	5-1	10-8	3-6	ST-11 complex/ET-37 complex	11	2008	male	Nordrhein-Westfalen	0	0	1	0	361	C	1	C:P1.5-1,10-8:F3-6	6	20-49	0
54	5-1	10-8	3-6			2011	male	Berlin	1	0	0	0	11	C	0	C:P1.5-1,10-8:F3-6	5	20-49	0
55	5-1	10-8	3-6			2004	male	Berlin	1	0	0	0	10	C	0	C:P1.5-1,10-8:F3-6	5	20-49	0
56	5-1	10-8	3-6			2006	male	Bayern	1	0	0	0	10	C	0	C:P1.5-1,10-8:F3-6	5	20-49	0
57	5-1	10-8	3-6			2012	female	Berlin	1	0	0	0	813	C	0	C:P1.5-1,10-8:F3-6		20-49
58	5-1	10-8	3-6			2003	female	Thüringen	1	0	0	0	10	C	0	C:P1.5-1,10-8:F3-6	5	20-49
59	5-1	10-8	3-6			2006	male	Schleswig-Holstein	0	0	0	1	522	C	1	C:P1.5-1,10-8:F3-6	5	20-49	0
60	5-1	10-8	3-6			2013	female	Bremen	0	0	0	0		C	0	C:P1.5-1,10-8:F3-6		20-49
61	5-1	10-8	3-6			2013	male	Hamburg	1	0	1	0	766	C	0	C:P1.5-1,10-8:F3-6	6	20-49	1
62	5-1	10-8	3-6			2013	male	Baden-Württemberg	0	0	1	0	766	C	0	C:P1.5-1,10-8:F3-6	6	20-49	1
63	5-1	10-8	3-6			2007	male	Schleswig-Holstein	0	0	1	0	361	C	0	C:P1.5-1,10-8:F3-6	6	20-49	0
64	5-1	10-8	3-6			2007	male	Bayern	1	0	0	0	811	C	0	C:P1.5-1,10-8:F3-6	6	20-49	0
65	5-1	10-8	3-6			2013	male	Schleswig-Holstein	0	0	1	0	11	C	0	C:P1.5-1,10-8:F3-6	5	20-49	0
66	5-1	10-8	3-6			2010	male	Nordrhein-Westfalen	0	0	1	1	154	C	1	C:P1.5-1,10-8:F3-6	5	20-49	0
67		4	1-14		4323	2013	male	Nordrhein-Westfalen	1	0	0	0	174	B	0		6	20-49	1
68	5-1	10-8	3-6	ST-11 complex/ET-37 complex	11	2003	male	Nordrhein-Westfalen	1	0	0	0	11	C	0	C:P1.5-1,10-8:F3-6	5	20-49	0
69	5-1	10-8	3-6			2014	male	Berlin	0	0	0	1	813	C	1	C:P1.5-1,10-8:F3-6	6	20-49	0
70	5-1	10-8	3-6			2002	female						16	C		C:P1.5-1,10-8:F3-6	5	20-49
71	5-1	10-8	3-6			2006	male	Berlin	1	0	0	0	134	C	0	C:P1.5-1,10-8:F3-6	5	20-49	0
72	5-1	10-8	3-6			2013	male	Rheinland-Pfalz	0	0	0	1	766	C	0	C:P1.5-1,10-8:F3-6	6	20-49	0
73	5-1	10-8	3-6			2013	female	Berlin	0	0	1	0	138	C	0	C:P1.5-1,10-8:F3-6	6	20-49
74	5-1	10-8	3-6	ST-11 complex/ET-37 complex	11	2011	male	Berlin	0	0	1	1	813	C	1	C:P1.5-1,10-8:F3-6	6	20-49	0
75	5-1	10-8	3-6			2003	male	Bremen	0	0	0	0		C	0	C:P1.5-1,10-8:F3-6	5	20-49	0
76	5-1	10-8	3-6	ST-11 complex/ET-37 complex	11	2013	female	Bayern	0	0	0	1	361	C	1	C:P1.5-1,10-8:F3-6	5	20-49
77	5-1	10-8	3-6			2012	male	Brandenburg	1	0	0	0	766	C	0	C:P1.5-1,10-8:F3-6	6	20-49	1
78	5-1	10-8	3-6			2012	male	Berlin	1	0	0	0	813	C	1	C:P1.5-1,10-8:F3-6	6	20-49	0
79	5-1	10-8	3-6			2011	male	Niedersachsen	1	0	1	1	110	C	0	C:P1.5-1,10-8:F3-6	6	20-49	0
80	5-1	10-8	3-6			2014	male	Bayern	1	0	0	0	528	C	0	C:P1.5-1,10-8:F3-6		20-49	0
81	5-1	10-8	3-6			2013	male	Nordrhein-Westfalen	0	0	1	0	766	C	1	C:P1.5-1,10-8:F3-6	6	20-49	1
82	5-1	10-8	3-6	ST-11 complex/ET-37 complex	8345	2007	male	Hessen	1	0	0	0	361	C	0	C:P1.5-1,10-8:F3-6	6	20-49	0
83	5-1	10-8	3-6			2010	female	Nordrhein-Westfalen	1	0	1	0	812	C	0	C:P1.5-1,10-8:F3-6	6	20-49
84	5-1	10-8	3-6			2014	male	Bayern	1	0	0	0	766	C	0	C:P1.5-1,10-8:F3-6	6	20-49	1
85	5-1	10-8	3-6			2011	female	Hamburg	1	0	1	0	11	C	1	C:P1.5-1,10-8:F3-6	5	20-49
86	5-1	10-8	3-6	ST-11 complex/ET-37 complex	11	2002	female	Niedersachsen	0	0	1	0	10	C	0	C:P1.5-1,10-8:F3-6	5	20-49
87	5-1	10-8	3-6			2005	male	Baden-Württemberg	1	0	0	0	11	C	0	C:P1.5-1,10-8:F3-6	5	20-49	0
88	5-1	10-8	3-6	ST-11 complex/ET-37 complex	11	2013	male	Berlin	1	0	1	0	766	C	0	C:P1.5-1,10-8:F3-6	6	20-49	1
89	5-1	10-8	3-6			2009	female	Bayern	1	0	0	0	11	C	0	C:P1.5-1,10-8:F3-6	5	20-49
90	5-1	10-8	3-6	ST-11 complex/ET-37 complex	11	2007	male	Nordrhein-Westfalen	0	0	1	1	15	C	0	C:P1.5-1,10-8:F3-6	6	20-49	0
91	5-1	10-8	3-6			2010	female	Nordrhein-Westfalen	1	0	1	0	361	C	0	C:P1.5-1,10-8:F3-6	6	20-49
92	5-1	10-8	3-6	ST-11 complex/ET-37 complex	11	2013	male	Baden-Württemberg	0	0	1	0	766	C	1	C:P1.5-1,10-8:F3-6	6	20-49	1
93	5-1	10-8	3-6	ST-11 complex/ET-37 complex	11	2008	female	Berlin	0	0	0	1	11	C	0	C:P1.5-1,10-8:F3-6	5	20-49
94	5-1	10-8	3-6			2009	female	Schleswig-Holstein	1	0	0	0	11	C	0	C:P1.5-1,10-8:F3-6	5	20-49
95	5-1	10-8	3-6	ST-11 complex/ET-37 complex	2994	2008	male	Nordrhein-Westfalen	0	0	1	0	361	C	0	C:P1.5-1,10-8:F3-6	6	20-49	0
96	5-1	10-8	3-6			2012	male	Baden-Württemberg	1	0	0	0	822	C	0	C:P1.5-1,10-8:F3-6	6	20-49	1
97	7-2	30-2	3-9			2012	male	Bayern	1	0	0	0	71	B	0	B:P1.7-2,30-2:F3-9		20-49	1
98	5-1	10-8	3-6	ST-11 complex/ET-37 complex	11	2008	male	Berlin	1	0	0	0	361	C	0	C:P1.5-1,10-8:F3-6	6	20-49	0
99	5-1	10-8	3-6	ST-11 complex/ET-37 complex	11	2007	male	Niedersachsen	1	0	0	0	361	C		C:P1.5-1,10-8:F3-6	6	20-49	1
100	5-1	10-8	3-6	ST-11 complex/ET-37 complex	11	2009	male	Berlin	0	0	1	0	11	C	1	C:P1.5-1,10-8:F3-6	5	20-49	0
101	5-1	10-8	3-6	ST-11 complex/ET-37 complex	11	2009	male	Niedersachsen	1	0	0	0	361	C	0	C:P1.5-1,10-8:F3-6	6	20-49	0
102	5-1	10-8	3-6			2013	female	Berlin	1	0	0	0	813	C	0	C:P1.5-1,10-8:F3-6	6	20-49
103	5-1	10-8	3-6			2012	female	Berlin	1	0	0	0	11	C	0	C:P1.5-1,10-8:F3-6	5	20-49
104	5-1	10-8	3-6	ST-11 complex/ET-37 complex	11	2003	male	Nordrhein-Westfalen	0	0	0	0	669	C	0	C:P1.5-1,10-8:F3-6	5	20-49	0
105	5-1	10-8	3-6			2002	female	Bayern	0	0	0	1	135	C	1	C:P1.5-1,10-8:F3-6	5	20-49
106	5-1	10-8	3-6			2010	male	Berlin	1	0	0	0		C	0	C:P1.5-1,10-8:F3-6		20-49	0
107	5-1	10-8	3-6	ST-11 complex/ET-37 complex	11	2009	female	Berlin	1	0	0	0	11	C	0	C:P1.5-1,10-8:F3-6	5	20-49
108	5-1	10-8	3-6			2012	male	Hamburg	0	0	1	0	11	C	0	C:P1.5-1,10-8:F3-6	5	20-49	0
109	5-1	10-8	3-6			2013	male	Bayern	1	0	0	0	766	C	0	C:P1.5-1,10-8:F3-6	6	20-49	1
110	5-1	10-8	3-6			2006	male	Schleswig-Holstein	0	0	0	0	10	C	0	C:P1.5-1,10-8:F3-6	5	20-49	0
111	5-1	10-8	3-6			2013	male	Berlin	0	0	1	0	813	C	1	C:P1.5-1,10-8:F3-6	6	20-49	1
112	5-1	10-8	3-6			2012	male	Berlin	0	0	1	0	766	C	0	C:P1.5-1,10-8:F3-6		20-49	1
113	5-1	10-8	3-6			2011	male	Berlin	1	0	1	0	813	C	0	C:P1.5-1,10-8:F3-6	6	20-49	0
114	5-1	10-8	3-6			2014	male	Berlin	0	0	1	0	813	C	0	C:P1.5-1,10-8:F3-6	6	20-49	0
115	5-1	10-8	3-6			2011	male	Schleswig-Holstein	0	0	1	0	11	C	0	C:P1.5-1,10-8:F3-6	5	20-49	0
116	5-1	10-8	3-6			2011	female	Bayern	0	0	0	0	669	C	0	C:P1.5-1,10-8:F3-6	6	50+
117	5-1	10-8	3-6	ST-11 complex/ET-37 complex	11	2008	female	Berlin	0	0	1	0	11	C	0	C:P1.5-1,10-8:F3-6	5	50+
118	5-1	10-8	3-6			2014	female	Bayern	0	0	1	0	669	C	0	C:P1.5-1,10-8:F3-6	6	50+
119	5-1	10-8	3-6			2014	male	Nordrhein-Westfalen	0	0	1	0	11	C	0	C:P1.5-1,10-8:F3-6	5	50+	0
120	5-1	10-8	3-6	ST-11 complex/ET-37 complex	11	2009	female	Berlin	0	0	1	0	44	C	0	C:P1.5-1,10-8:F3-6	5	50+
121	5-1	10-8	3-6			2004	male	Nordrhein-Westfalen	0	0	1	0		C	1	C:P1.5-1,10-8:F3-6		50+	0
122	5-1	10-8	3-6			2005	female	Baden-Württemberg	0	0	1	0	10	C	1	C:P1.5-1,10-8:F3-6	5	50+
123	5-1	10-8	3-6			2012	female	Nordrhein-Westfalen	1	0	0	1		C	0	C:P1.5-1,10-8:F3-6		50+
124	5-1	10-8	3-6			2010	female	Saarland	0	0	1	0	11	C	0	C:P1.5-1,10-8:F3-6	5	50+
125	5-1	10-8	3-6			2014	male	Berlin	0	0	0	0		C	0	C:P1.5-1,10-8:F3-6		50+	0
126	5-1	10-8	3-6	ST-11 complex/ET-37 complex	11	2009	female	Sachsen	1	0	0	0	813	C	0	C:P1.5-1,10-8:F3-6	6	50+
127	5-1	10-8	3-6			2013	male	Schleswig-Holstein	1	0	0	0	11	C	0	C:P1.5-1,10-8:F3-6	5	50+	0
128	5-1	10-8	3-6	ST-11 complex/ET-37 complex	11	2007	male	Nordrhein-Westfalen	1	0	1	0	11	C	0	C:P1.5-1,10-8:F3-6	5	50+	0
129	5-1	10-8	3-6			2006	male	Berlin	1	0	0	0	10	C	1	C:P1.5-1,10-8:F3-6	5	50+	0
130	5-1	10-8	3-6			2014	female	Mecklenburg-Vorpommern	0	0	1	0		C	0	C:P1.5-1,10-8:F3-6		50+
131	5-1	10-8	3-6			2011	female	Schleswig-Holstein	0	0	0	0	11	C	0	C:P1.5-1,10-8:F3-6	5	50+
132	5-1	10-8	3-6	ST-11 complex/ET-37 complex	11	2003	female	Niedersachsen	0	0	1	0	10	C	1	C:P1.5-1,10-8:F3-6	5	50+
133	5-1	10-8	3-6	ST-11 complex/ET-37 complex	655	2007	female	Berlin	0	0	1	0	361	C	0	C:P1.5-1,10-8:F3-6	6	50+
134	5-1	10-8	3-6			2011	female	Thüringen	0	0	1	0	11	C	0	C:P1.5-1,10-8:F3-6	5	50+

## Sheet: MenC_finetypes_males_20-49
MenC Finetypes	2002	2003	2004	2005	2006	2007	2008	2009	2010	2011	2012	2013	2014
C:P1.5,2:F3-3	2	1	4	4	1	6	5	1	5	6	4	2	1
C:P1.5-1,10-8:F3-6	0	4	1	1	5	6	3	3	2	5	5	11	4
C:P1.18-1,3:F3-9	0	0	0	0	2	1	0	0	0	0	3	0	1
C:P1.5-1,10-8:F4-1	1	0	0	0	1	0	1	0	0	1	0	0	0
C:P1.5,2:F1-7	1	1	0	0	0	0	0	0	0	0	1	0	0
C:P1.5,2:F1-1	0	0	0	0	0	0	0	0	0	0	1	0	1
C:P1.5,2:F1-5	1	0	0	0	0	1	0	0	0	0	0	0	0
C:P1.5-1,10-55:F3-6	0	0	0	0	0	0	1	1	0	0	0	0	0
C:P1.7-4,14-6:F3-9	1	0	0	0	0	1	0	0	0	0	0	0	0
Rest (finetypes n=1)	2	4	1	2	1	3	2	1	2	4	5	3	0
Non-finetyped C	4	2	2	4	2	3	4	4	0	3	4	0	0
ck sum	12	12	8	11	12	21	16	10	9	19	23	16	7
Incidence	0.0661913	0.0665019	0.0446296	0.0617759	0.0678908	0.119684	0.0920754	0.0582013	0.0528178	0.112389	0.136049	0.094643	0.0414063
Population	18129260	18044594	17925335	17806300	17675441	17546235	17377060	17181749	17039715	16905637	16905637	16905637	16905637

## Sheet: MenC_finetypes_females_20-49
MenC finetypes	2002	2003	2004	2005	2006	2007	2008	2009	2010	2011	2012	2013	2014
C:P1.5,2:F3-3	7	4	0	1	3	2	2	5	3	1	4	3	2
C:P1.5-1,10-8:F3-6	3	1	0	0	0	0	1	4	2	2	2	4	0
C:P1.5,2:F3-6	1	2	1	0	1	0	0	0	0	0	0	0	0
C:P1.17,16-4:F3-4	0	0	0	0	0	0	0	0	1	1	0	0	1
C:P1.5,2:F1-1	0	1	1	0	0	0	0	0	0	0	1	0	0
C:P1.7-4,14-6:F3-9	1	0	1	1	0	0	0	0	0	0	0	0	0
C:P1.18-1,3:F3-9	0	0	0	0	0	0	0	0	0	0	2	0	0
C:P1.5,2:F1-30	1	0	0	0	1	0	0	0	0	0	0	0	0
C:P1.7,16:F3-3	0	0	0	0	1	0	0	0	0	1	0	0	0
Rest (finetypes n=1)	2	2	4	1	2	2	4	3	4	0	4	0	0
Non-finetyped C	0	3	2	0	4	1	0	0	1	2	1	2	0
ck sum	15	13	9	3	12	5	7	12	11	7	14	9	3
Incidence	0.0863907	0.0750983	0.0522615	0.0175102	0.0704895	0.0295623	0.0417409	0.0723138	0.0669036	0.043014	0.0860281	0.0553038	0.0184346
Population	17362981	17310639	17221091	17132911	17023816	16913435	16770129	16594347	16441572	16273758	16273758	16273758	16273758
